# Supplementary material for: The Effect of Various Polyhedral Oligomeric Silsesquioxanes on Viscoelastic, Thermal Properties and Crystallization of Poly(ε-caprolactone) Nanocomposites
Source: Polymers (Basel). 2022 Nov 23;14(23):5078. doi: 10.3390/polym14235078 (PMC9737336; doi:10.3390/polym14235078)
Supplement: Supplementary file 1 [file polymers-14-05078-s001.zip]

Archive with 1 entries (1 files):
- polymers-2031328-supplementary.pdf
